# Supplementary material for: Characteristics of the Gut Microbiota in Different Segments of the Gastrointestinal Tract of Big-Eyed Bamboo Snake (Pseudoxenodon macrops)
Source: Animals (Basel). 2025 Oct 19;15(20):3035. doi: 10.3390/ani15203035 (PMC12561061; doi:10.3390/ani15203035)
Supplement: Supplementary file 1 [file animals-15-03035-s001.zip]

Archive with 1 entries (1 files):
- animals-3873272-supplementary.pdf
